# Supplementary material for: Association of Blood Metabolomics Biomarkers with Brain Metabolites and Patient-Reported Outcomes as a New Approach in Individualized Diagnosis of Schizophrenia
Source: Int J Mol Sci. 2024 Feb 15;25(4):2294. doi: 10.3390/ijms25042294 (PMC10888632; doi:10.3390/ijms25042294)
Supplement: Supplementary file 1 [file ijms-25-02294-s001.zip]

Archive with 1 entries (1 files):
- ijms-2842902-submit-supplementary.pdf
